# Supplementary material for: LncRNA H19-Derived miR-675-5p Accelerates the Invasion of Extravillous Trophoblast Cells by Inhibiting GATA2 and Subsequently Activating Matrix Metalloproteinases
Source: Int J Mol Sci. 2021 Jan 27;22(3):1237. doi: 10.3390/ijms22031237 (PMC7866107; doi:10.3390/ijms22031237)
Supplement: Supplementary file 1 [file ijms-22-01237-s001.zip › 01 Suppl Fig S1 Tables S1-S11 ver210126/Tables S1-S11 verD with security.xlsx]

## Sheet: Table S1
Table S1. Primer list for qPCR
Gene		Primer sequence
H19	F	GATCGGTGCCTCAGCGTT
	R	TCATGTCCTGCTTGTCACGTC
CXCL12	F	TGCCCTTCAGATTGTAGCCC
	R	GTGGGTCTAGCGGAAAGTCC
VEGFA	F	GAGGAGCAGTTACGGTCTGTG
	R	TCCTTTCCTTAGCTGACACTTGT
MMP2	F	GATACCCCTTTGACGGTAAGGA
	R	CCTTCTCCCAAGGTCCATAGC
MMP9	F	AGCGACAAGAAGTGGGGCTT
	R	ATGATCTAAGCCCAGCGCGT
MMP13	F	ATGCTTTTCCTCCTGGGCCA
	R	CAGGGTCCTTGGAGTGGTCA
MMP14	F	GAGCTCAGGGCAGTGGATAG
	R	GGTAGCCCGGTTCTACCTTC
MMP15	F	CAGGCCACACCTTCTTCTTC
	R	CCAGTATTTGGTGCCCTTGT
GATA2	F	CATCAAGCCCAAGCGAAGACT
	R	CAGCTCCTCGAAGCACTCCG
BHLHE41	F	GCATGAAACGAGACGACACC
	R	CGCTCCCCATTCTGTAAAGC
CDKN2A	F	TAGAAGCAGGCATGCGTAGG
	R	ATCGGGGATGTAATGCCAGG
CHMP1A	F	AGAGTGTGCCCGTGTGTATG
	R	TGGAGTCCTCCATCACCGAT
DDB2	F	CTCCTCAATGGAGGGAACAA
	R	GTGACCACCATTCGGCTACT
DRD2	F	GCTGGAAGCCTCAAGCAG
	R	ACCAGGACAGATTCAGTGGA
EMILIN1	F	AGCTACCCTCCTCGAGGTTT
	R	CGGCGGTACATGATGCTTTG
ING5	F	GGGAGATGATTGGCTGTG
	R	CCTTTGGGTTTCGTGGTA
LCN2	F	TCACCTCCGTCCTGTTTAGG
	R	CGAAGTCAGCTCCTTGGTTC
NOG	F	AAGCTGCGGAGGAAGTTACA
	R	GTACAGCACGGGGCAGAA
RUNX1	F	CCGAGAACCTCGAAGACATC
	R	GATGGTTGGATCTGCCTTGT
SMAD5	F	GCTTTCATCCCACCACTGTCTGTA
	R	CCTGCCGGTGATATTCTGCTC
18S	F	AGTTGGTGGAGCGATTTGTC
	R	CGGACATCTAAGGGCATCAC

## Sheet: Table S2
Table S2. 3'-UTR insert amplification primers for constructing luciferase reporter vectors
Gene		Primer sequence	Lentgh (bp)
GATA2	F	GAGGGAGCTCACCCTTAGCAGCCCAGCAT	327
	R	ACGCACGCGTCACCAAGTCTCCAAGTCCTTGTT
BHLHE41	F	GAGGGAGCTCAGGAGGTTCAAGCAGAGTGAGAAGTT	341
	R	ACGCACGCGTCACCTAGCTCAGCCACAGAACAG
CHMP1A	F	GAGGGAGCTCGCCCTGTGGACTTTCACCC	287
	R	ACGCACGCGTGAGACACCACCCCTGGAGTG
NOG	F	GAGGGAGCTCCTGCTTCAGTAAGCGCTCGTG	261
	R	ACGCACGCGTGCTAGAGGGTGGTGGAACTGGT

## Sheet: Table S3
Table S3. Inverse PCR primers for constructing luciferase reporter vectors
Gene		Primer sequence
GATA2	F	tgagaggctgcctccacgcctgaccgctgcCCAGGT
	R	gcagcggtcaggcgtggaggcagcctctcaGCGGTG
BHLHE41	F	ttgctcatcaccacgccccccaccCCCCACCCTCCACACACTAA
	R	ggtggggggcgtggtgatgagcaaAACAGGAACTCCG
CHMP1A	F	gaggcctctaccacgcccctcagcggGCAGGAGGT
	R	ccgctgaggggcgtggtagaggcctcAGGGAGTTGTTTGG
NOG	F	ggggccccctgcccacgcccggacacttgaTCGATC
	R	tcaagtgtccgggcgtgggcagggggccccCGA
*complementary sequence shown in lowercase

## Sheet: Table S4
Table S4. miR-675-5p target candidate genes that have previously been reported to be tumor/invasion suppressor genes
Gene	Nubmer of the target candidate sequence	Site counts matched for miR-675-5p (bp)	Context++ score(a)	Cancer type
BHLHE41	1	8	-0.55	breast cancer (b), endometrial cancer (c)
CDKN2A	1	8	-0.76	breast cancer (d), melanoma (e)
CHMP1A	1	8	-0.55	renal cell carcinoma (f), pancreas cancer (g)
DDB2	1	7	-0.48	colon cancer (h), breast cancer (i), head squamouse cell cancer (j)
DRD2	1	7	-0.34	pituitary tumor (k), gastric cancer (l)
EMILIN1	1	7	-0.28	gastric cancer (m)
GATA2	1	7	-0.27	hepatocellular carcinoma (n)
ING5	1	7	-0.16	esophageal squamous cell carcinoma (o), lung cancer (p), gastric cancer (q)
LCN2	1	8	-0.77	colon cancer (r)
NOG	1	7	-0.41	breast cancer (s), hepatocellular carcinoma (t), ovarian cancer (u)
RUNX1	1	7	-0.3	prostate cancer (v), lung adenocarcinoma (w)
SMAD5	1	6	-0.14	esophageal cancer (x)
References
a	Agarwal, V. et al., Predicting effective microRNA target sites in mammalian mRNAs. Elife 2015, 4, e05005.
b	Montagner, M. et al., SHARP1 suppresses breast cancer metastasis by promoting degradation of hypoxia-inducible factors. Nature 2012, 487, 380-384.
c	Liao, Y. et al., SHARP1 suppresses angiogenesis of endometrial cancer by decreasing hypoxia-inducible factor-1alpha level. PLoS One 2014, 9, e99907.
d	Yang, X. et al., C-terminal binding protein-2 promotes cell proliferation and migration in breast cancer via suppression of p16INK4A. Oncotarget 2017, 8, 26154-26168.
e	Zeng, H. et al., Bi-allelic Loss of CDKN2A Initiates Melanoma Invasion via BRN2 Activation. Cancer Cell 2018, 34, 56-68.
f	You, Z. et al., Chmp1A acts as a tumor suppressor gene that inhibits proliferation of renal cell carcinoma. Cancer Lett 2012, 319, 190-196.
g	Li, J. et al., Chmp1A functions as a novel tumor suppressor gene in human embryonic kidney and ductal pancreatic tumor cells. Cell Cycle 2008, 7, 2886-2893.
h	Costa, V. et al., MiR-675-5p supports hypoxia induced epithelial to mesenchymal transition in colon cancer cells. Oncotarget 2017, 8, 24292-24302.
i	Ennen, M. et al., DDB2: a novel regulator of NF-kappaB and breast tumor invasion. Cancer Res 2013, 73, 5040-5052.
j	Bommi, P. V. et al., DDB2 regulates Epithelial-to-Mesenchymal Transition (EMT) in Oral/Head and Neck Squamous Cell Carcinoma. Oncotarget 2018, 9, 34708-34718.
k	Peverelli, E. et al., Dopamine receptor type 2 (DRD2) inhibits migration and invasion of human tumorous pituitary cells through ROCK-mediated cofilin inactivation. Cancer Lett 2016, 381, 279-286.
l	Huang, H. et al., Dopamine D2 receptor suppresses gastric cancer cell invasion and migration via inhibition of EGFR/AKT/MMP-13 pathway. Int Immunopharmacol 2016, 39, 113-120.
m	Qi, Y. et al., TSPAN9 and EMILIN1 synergistically inhibit the migration and invasion of gastric cancer cells by increasing TSPAN9 expression. BMC Cancer 2019, 19, 630.
n	Li, Y. et al., Decreased expression of GATA2 promoted proliferation, migration and invasion of HepG2 in vitro and correlated with poor prognosis of hepatocellular carcinoma. PLoS One 2014, 9, e87505.
o	Zhang, G. J. et al., ING5 inhibits cell proliferation and invasion in esophageal squamous cell carcinoma through regulation of the Akt/NF-kappaB/MMP-9 signaling pathway. Biochem Biophys Res Commun 2018, 496, 387-393.
p	Liu, X. L. et al., ING5 knockdown enhances migration and invasion of lung cancer cells by inducing EMT via EGFR/PI3K/Akt and IL-6/STAT3 signaling pathways. Oncotarget 2017, 8, 54265-54276.
q	Gou, W. F. et al., ING5 suppresses proliferation, apoptosis, migration and invasion, and induces autophagy and differentiation of gastric cancer cells: a good marker for carcinogenesis and subsequent progression. Oncotarget 2015, 6, 19552-19579.
r	Kim, S. L. et al., Lipocalin 2 negatively regulates cell proliferation and epithelial to mesenchymal transition through changing metabolic gene expression in colorectal cancer. Cancer Sci 2017, 108, 2176-2186.
s	Guo, D. et al., Bone morphogenetic protein 4 (BMP4) is required for migration and invasion of breast cancer. Mol Cell Biochem 2012, 363, 179-90.
t	Maegdefrau, U. et al., BMP activated Smad signaling strongly promotes migration and invasion of hepatocellular carcinoma cells. Exp Mol Pathol 2012, 92, 74-81.
u	Theriault, B. L. et al., BMP4 induces EMT and Rho GTPase activation in human ovarian cancer cells. Carcinogenesis 2007, 28, 1153-1162.
v	Zhang, G. et al., Long non-coding RNA FENDRR reduces prostate cancer malignancy by competitively binding miR-18a-5p with RUNX1. Biomarkers 2018, 23, 435-445.
w	Ramsey, J. et al., Loss of RUNX1 is associated with aggressive lung adenocarcinomas. J Cell Physiol 2018, 233, 3487-3497.
x	Zhang, Q. et al., MicroRNA-145 promotes esophageal cancer cells proliferation and metastasis by targeting SMAD5. Scand J Gastroenterol 2018, 53, 769-776.

## Sheet: Table S5A and S5B
	Table S5.
	Table S5A. Summary of RNA-sequencing of CVT and EVT
			CVT			EVT
	RNA-seq	Gene type	Number of genes	Read counta	DEGb	Number of genes	Read counta	DEGb
	coding and non-coding RNA-seq	mRNA	16576	12767442	5050	15933	16804508	4779
		lncRNA	3561	265887	412	2994	653320	298
		othersc	1057	52866		943	42946
	small RNA-seq	miRNA	1364	8544712	385	1333	9290874	373
	aRead counts were normalized by the TMM method of edgeR package (version 3.3.8).
	bDifferentially expressed genes (DEGs) that had a q < 0.05 and an absolute log2 fold change ≥ 1 (EVT vs. CVT).
	cOthers contain immunoglobulin variable chain and T-cell receptor genes, inactivated immunoglobulin gene, non-spliced EST clusters, and pseudogenes.
	Table S5B. Summary of DEGsa, as revealed RNA-sequencing of CVT and EVT
			DEGs					DEGs in CVT			DEGs in EVT
	RNA-seq	Gene type	Number of DEGs	Numbers of up-regulated DEGs (EVT/CVT)	% of up-regulated DEGs in the entire DEG population	Numbers of down-regulated DEGs (EVT/CVT)	% of down-regulated DEGs in the entire DEG population	Number of DEGs	% of DEGs expressed in CVT in the entire DEG population	Number of unexpressed DEGs in EVT	Number of genes	% of DEGs expressed in EVT in the entire DEG population	Number of unexpressed DEGs in CVT
	coding and non-coding RNA-seq	protein coding	5092	2368	0.465043	2724	0.534957	5050	0.991752	313	4779	0.938531	42
		lncRNA	422	80	0.189573	342	0.810427	412	0.976303	124	298	0.706161	10
	small RNA-seq	miRNA	401	190	0.473815	211	0.526185	385	0.9601	28	373	0.930175	16
	aDifferentially expressed genes (DEGs) that had a q < 0.05 and an absolute log2 fold change ≥ 1 (EVT vs. CVT).

## Sheet: Table S5C
	Table S5.
	Table S5C. Gene expression of trophoblast cell markers, as revealed by RNA-sequencing
				CVT				EVT
	Cell type with marker	mRNA	ENSEMBL	Chromosome	Read counta (total 12767442 counts)	% of mRNAb		Read counta (total 16804508 counts)	% of mRNAb	Log fold change (EVT/CVT)	q-value
	EVT	HLA-G	ENSG00000204632	6	1701	0.00013323		18026	0.00107269	3.40562	6.16674e-17
	EVT	MCAM	ENSG00000076706	11	1506	0.000117956		38138	0.00226951	4.66244	9.89022e-30
	EVT	MYC	ENSG00000136997	8	158	1.23752e-05		822	4.89154e-05	2.37921	8.50417e-07
	EVT	CDH5	ENSG00000179776	16	1447	0.000113335		428	2.54694e-05	-1.75738	1.32256e-07
	EVT	ITGA1	ENSG00000213949	5	2599	0.000203565		24428	0.00145366	3.23251	6.68498e-19
	EVT	ITGA5	ENSG00000161638	12	6282	0.000492033		55710	0.00331518	3.14864	4.27041e-16
	EVT	ITGB1	ENSG00000150093	10	8940	0.000700219		56318	0.00335136	2.65525	6.54121e-13
	Cytotrophoblast	EGFR	ENSG00000146648	7	14601	0.00114361		3635	0.000216311	-2.00604	1.27121e-12
	Cytotrophoblast	TEAD4	ENSG00000197905	12	182	1.4255e-05		78	4.64161e-06	-1.22239	0.011087
	Cytotrophoblast	TP63	ENSG00000073282	3	598	4.68379e-05		16	9.52125e-07	-5.224	1.05588e-40
	Cytotrophoblast	ITGA6	ENSG00000091409	2	2891	0.000226435		1244	7.40278e-05	-1.21658	5.69188e-07
	Cytotrophoblast	ITGB4	ENSG00000132470	17	1581	0.000123831		435	2.58859e-05	-1.86175	9.56127e-11
	aData show the percentage of individual mRNA in the total mRNA read count population.
	bRead counts were normalized by the TMM method of edgeR package (version 3.3.8).

## Sheet: Table S6 mRNAs
	Table S6.
	Table S6A. Differentially expressed mRNAsa between CVT and EVT, as revealed by RNA-sequencing
					CVT			EVT
	Rank	mRNA	ENSEMBL	Chromosome	Read countb (total 12767442 counts)	% of mRNAc		Read countb (total 16804508 counts)	% of mRNAc	Log fold change (EVT/CVT)	q-value
	Top 10 mRNAs with high positive log fold change values
	1	ADAMDEC1	ENSG00000134028	8	1	7.83242e-08		316	1.88045e-05	8.30378	2.47545e-28
	2	KCNK12	ENSG00000184261	2	1	7.83242e-08		210	1.24966e-05	7.71425	3.58797e-20
	3	CXCL8	ENSG00000169429	4	30	2.34973e-06		4882	0.000290517	7.34637	1.38396e-51
	4	MMP9	ENSG00000100985	20	4	3.13297e-07		602	3.58237e-05	7.23362	2.87728e-40
	5	CXCL5	ENSG00000163735	4	9	7.04918e-07		1234	7.34327e-05	7.0992	3.67967e-60
	6	IL7R	ENSG00000168685	5	3	2.34973e-07		314	1.86855e-05	6.70966	1.80489e-27
	7	CCL18	ENSG00000275385	17	3	2.34973e-07		277	1.64837e-05	6.52878	1.36301e-23
	8	CLEC5A	ENSG00000258227	7	0	0		233	1.38653e-05	6.27922	4.18933e-21
	9	APOC4-APOC2	ENSG00000224916	19	1	7.83242e-08		77	4.5821e-06	6.26679	5.54305e-07
	10	C5orf49	ENSG00000215217	5	1	7.83242e-08		67	3.98703e-06	6.06609	1.5867e-08
	Top 10 mRNAs with high negative log fold change values
	1	LRP2	ENSG00000081479	2	5594	0.000438146		5	2.97539e-07	-10.1277	6.20576e-108
	2	SLC27A2	ENSG00000140284	15	932	7.29982e-05		1	5.95078e-08	-9.86419	1.43904e-71
	3	LYVE1	ENSG00000133800	11	906	7.09617e-05		1	5.95078e-08	-9.82337	2.72094e-68
	4	WNT2	ENSG00000105989	7	770	6.03097e-05		1	5.95078e-08	-9.58871	1.31213e-61
	5	FRAS1	ENSG00000138759	4	3001	0.000235051		4	2.38031e-07	-9.55123	5.29263e-101
	6	IGFBP1	ENSG00000146678	7	668	5.23206e-05		1	5.95078e-08	-9.3837	9.67856e-28
	7	IGDCC3	ENSG00000174498	15	596	4.66812e-05		1	5.95078e-08	-9.21917	1.14353e-52
	8	DLK1	ENSG00000185559	14	2313	0.000181164		4	2.38031e-07	-9.17555	6.66371e-97
	9	KDR	ENSG00000128052	4	1131	8.85847e-05		2	1.19016e-07	-9.14338	1.35607e-75
	10	AGTR1	ENSG00000144891	3	561	4.39399e-05		1	5.95078e-08	-9.13186	8.28227e-49
	Table S6B. Top 20 highly expressed mRNAs in EVT, as revealed by RNA-sequencing
					CVT			EVT
	Rank	mRNA	ENSEMBL	Chromosome	Read countb (total 12767442 counts)	% of mRNAc		Read countb (total 16804508 counts)	% of mRNAc	Log fold change (EVT/CVT)	q-value
	1	FN1	ENSG00000115414	2	113437	0.00888487		1734978	0.103245	3.93495	6.01323e-14
	2	COL4A1	ENSG00000187498	13	19102	0.00149615		216415	0.0128784	3.502	1.6875e-15
	3	EEF1A1	ENSG00000156508	6	102511	0.00802909		167351	0.0099587	0.707098	0.613298
	4	ACTB	ENSG00000075624	7	18816	0.00147375		132491	0.00788425	2.81586	1.6268e-12
	5	COL4A2	ENSG00000134871	13	12179	0.000953911		97861	0.0058235	3.00634	1.7493e-13
	6	SERPINE2	ENSG00000135919	2	4375	0.000342668		92872	0.00552661	4.40789	5.79737e-24
	7	TIMP3	ENSG00000100234	22	8388	0.000656984		86381	0.00514035	3.36432	5.69154e-11
	8	FSTL1	ENSG00000163430	3	11545	0.000904253		82819	0.00492838	2.84269	2.56371e-13
	9	VGLL3	ENSG00000206538	3	27471	0.00215164		72364	0.00430623	1.39736	0.000786777
	10	IGF2	ENSG00000167244	11	22416	0.00175572		68225	0.00405992	1.60577	0.0678578
	11	ISM2	ENSG00000100593	14	6669	0.000522344		66305	0.00394567	3.31358	2.46445e-14
	12	MMP2	ENSG00000087245	16	7051	0.000552264		60129	0.00357815	3.09216	5.80559e-15
	13	PTPRF	ENSG00000142949	1	10500	0.000822404		60004	0.00357071	2.51467	2.3055e-12
	14	EPAS1	ENSG00000116016	2	19021	0.00148981		59723	0.00355399	1.65069	9.44581e-06
	15	HPGD	ENSG00000164120	4	2133	0.000167066		57881	0.00344437	4.76213	9.21437e-30
	16	ITGB1	ENSG00000150093	10	8940	0.000700219		56318	0.00335136	2.65525	6.54121e-13
	17	QSOX1	ENSG00000116260	1	9450	0.000740164		56194	0.00334398	2.57203	4.43654e-13
	18	NOTUM	ENSG00000185269	17	3461	0.00027108		55902	0.00332661	4.01364	2.35965e-20
	19	ITGA5	ENSG00000161638	12	6282	0.000492033		55710	0.00331518	3.14864	4.27041e-16
	20	KRT8	ENSG00000170421	12	18524	0.00145088		54804	0.00326127	1.56489	0.000118004
	Table S6C. Top 20 highly expressed mRNAs in CVT, as revealed by RNA-sequencing
					CVT			EVT
	Rank	mRNA	ENSEMBL	Chromosome	Read countb (total 12767442 counts)	% of mRNAc		Read countb (total 16804508 counts)	% of mRNAc	Log fold change (EVT/CVT)	q-value
	1	CGA	ENSG00000135346	6	831215	0.0651043		6786	0.00040382	-6.93652	7.55391e-33
	2	TFPI2	ENSG00000105825	7	195193	0.0152883		2656	0.000158053	-6.1995	2.42512e-44
	3	CGB5	ENSG00000189052	19	169045	0.0132403		1327	7.89669e-05	-6.9931	3.95304e-55
	4	CGB8	ENSG00000213030	19	148228	0.0116098		1360	8.09307e-05	-6.76807	8.73051e-54
	5	PSG3	ENSG00000221826	19	126244	0.00988796		4823	0.000287006	-4.71014	1.09267e-32
	6	CSH1	ENSG00000136488	17	122499	0.00959464		7678	0.000456901	-3.9959	5.49596e-20
	7	FN1	ENSG00000115414	2	113437	0.00888487		1734978	0.103245	3.93495	6.01323e-14
	8	PAPPA2	ENSG00000116183	1	104557	0.00818935		11862	0.000705882	-3.13987	1.66149e-15
	9	EEF1A1	ENSG00000156508	6	102511	0.00802909		167351	0.0099587	0.707098	0.613298
	10	CSH2	ENSG00000213218	17	96933	0.0075922		1940	0.000115445	-5.64286	1.54742e-42
	11	KISS1	ENSG00000170498	1	89447	0.00700587		325	1.934e-05	-8.10445	1.17338e-69
	12	ADAM12	ENSG00000148848	10	81264	0.00636494		52784	0.00314106	-0.622516	0.280405
	13	CYP19A1	ENSG00000137869	15	77602	0.00607812		456	2.71356e-05	-7.41092	1.90231e-61
	14	PSG1	ENSG00000231924	19	74966	0.00587165		586	3.48716e-05	-6.99919	3.62108e-59
	15	CGB	ENSG00000104827	19	70895	0.0055528		487	2.89803e-05	-7.18562	2.81818e-69
	16	PSG4	ENSG00000243137	19	63324	0.0049598		616	3.66568e-05	-6.68368	8.33255e-52
	17	MT-CO1	ENSG00000198804	MT	57507	0.00450419		45158	0.00268726	-0.348756	1
	18	PSG9	ENSG00000183668	19	56544	0.00442876		486	2.89208e-05	-6.86227	3.32852e-53
	19	TGM2	ENSG00000198959	20	53833	0.00421643		3881	0.00023095	-3.79399	1.01566e-27
	20	PSG5	ENSG00000204941	19	51878	0.0040633		1127	6.70653e-05	-5.52456	3.61779e-41
	amRNAs that had a q < 0.05 and an absolute log2 fold change ≥ 1 were judged to be significantly differentially expressed.
	bData show the percentage of individual mRNA in the total mRNA read count population.
	cRead counts were normalized by the TMM method of edgeR package (version 3.3.8).

## Sheet: Table S7 lncRNA
	Table S7.
	Table S7A. Differentially expressed lncRNAsa between CVT and EVT, as revealed by RNA-sequencing
							CVT			EVT
	Rank	LncRNA	ENSEMBL	Chromosome	Gene biotype	Gene biotype	Read countb (total 265887 counts)	% of lncRNAc		Read countb (total 653320 counts)	% of lncRNAc	Log fold change (EVT/CVT)	q-value
	Top 10 lncRNAs with high positive log fold change values
	1	RP11-318G21.4	ENSG00000233379	13	lncRNA	sense_intronic	2	7.52199e-06		187	0.00028623	6.54689	1.83642e-17
	2	AP001189.4	ENSG00000236304	11	lncRNA	lincRNA	7	2.6327e-05		277	0.000423988	5.30639	2.26141e-19
	3	RP11-93B14.6	ENSG00000167046	20	lncRNA	antisense	1	3.761e-06		35	5.35725e-05	5.12928	0.000108966
	4	RP11-1069G10.2	ENSG00000259727	15	lncRNA	lincRNA	1	3.761e-06		24	3.67354e-05	4.58496	0.00131191
	5	AF127936.7	ENSG00000281903	21	lncRNA	sense_intronic	26	9.77859e-05		573	0.000877059	4.46195	1.59403e-31
	6	ZMIZ1-AS1	ENSG00000224596	10	lncRNA	antisense	1	3.761e-06		22	3.36742e-05	4.45943	0.00517258
	7	LINC01127	ENSG00000281162	2	lncRNA	lincRNA	2	7.52199e-06		43	6.58177e-05	4.42626	2.01362e-05
	8	CTC-231O11.1	ENSG00000253522	5	lncRNA	lincRNA	1	3.761e-06		20	3.06129e-05	4.32193	0.00405907
	9	MIR155HG	ENSG00000234883	21	lncRNA	lincRNA	1	3.761e-06		17	2.60209e-05	4.08746	0.0113567
	10	SERTAD4-AS1	ENSG00000203706	1	lncRNA	antisense	3	1.1283e-05		45	6.8879e-05	3.90689	0.000136006
	Top 10 lncRNAs with high negative log fold change values
	1	MEG3	ENSG00000214548	14	lncRNA	antisense	4581	0.0172291		9	1.37758e-05	-8.99152	1.21115e-100
	2	LINC01118	ENSG00000222005	2	lncRNA	lincRNA	276	0.00103803		1	1.53064e-06	-8.10852	2.54038e-28
	3	CTC-529P8.1	ENSG00000250072	5	lncRNA	lincRNA	550	0.00206855		3	4.59193e-06	-7.51833	6.8518e-44
	4	LCMT1-AS2	ENSG00000260034	16	lncRNA	antisense	3136	0.0117945		18	2.75516e-05	-7.44478	1.51297e-85
	5	CTA-833B7.2	ENSG00000183822	22	lncRNA	antisense	166	0.000624325		1	1.53064e-06	-7.37504	2.17463e-19
	6	RRS1-AS1	ENSG00000246145	8	lncRNA	antisense	676	0.00254243		5	7.65322e-06	-7.07895	2.8525e-51
	7	LINC00882	ENSG00000242759	3	lncRNA	antisense	110	0.00041371		1	1.53064e-06	-6.78136	3.41154e-13
	8	EPHA1-AS1	ENSG00000229153	7	lncRNA	sense_overlap	110	0.00041371		1	1.53064e-06	-6.78136	1.88359e-13
	9	RP11-333A23.4	ENSG00000253967	8	lncRNA	lincRNA	110	0.00041371		1	1.53064e-06	-6.78136	7.04192e-14
	10	AC005532.5	ENSG00000230825	7	lncRNA	lincRNA	545	0.00204974		5	7.65322e-06	-6.76818	2.31976e-42
	Table S7B. Top 20 highly expressed lncRNAs in EVT, as revealed by RNA-sequencing
							CVT			EVT
	Rank	LncRNA	ENSEMBL	Chromosome	Gene biotype	Gene biotype	Read countb	% of lncRNAc		Read countb	% of lncRNAc	Log fold change (EVT/CVT)	q-value
	1	H19	ENSG00000130600	11	lncRNA	lincRNA	58459	0.219864		460402	0.704711	2.9774	1.29221e-09
	2	MALAT1	ENSG00000251562	11	lncRNA	lincRNA	87216	0.328019		109371	0.167408	0.326566	1
	3	ERVH48-1	ENSG00000233056	21	lncRNA	lincRNA	4963	0.0186658		5532	0.00846752	0.156589	1
	4	LRRC75A-AS1	ENSG00000175061	17	lncRNA	antisense	2771	0.0104217		3983	0.00609655	0.523449	0.631821
	5	XIST	ENSG00000229807	X	lncRNA	lincRNA	2417	0.00909033		3484	0.00533276	0.527527	0.706982
	6	RP11-186B7	ENSG00000264772	17	lncRNA	antisense	1943	0.00730762		3210	0.00491337	0.724287	0.106001
	7	MIR22HG	ENSG00000186594	17	lncRNA	antisense	612	0.00230173		3195	0.00489041	2.38421	1.22158e-16
	8	GAS5	ENSG00000234741	1	lncRNA	antisense	918	0.00345259		2629	0.00402406	1.51795	1.08948e-07
	9	BCAR4	ENSG00000262117	16	lncRNA	lincRNA	526	0.00197828		2349	0.00359548	2.15891	1.91878e-12
	10	SNHG16	ENSG00000163597	17	lncRNA	sense_overlap	884	0.00332472		1829	0.00279955	1.04894	0.000671331
	11	LINC01578	ENSG00000272888	15	lncRNA	sense_intronic	741	0.0027869		1717	0.00262811	1.21234	6.34842e-05
	12	FGD5-AS1	ENSG00000225733	3	lncRNA	antisense	1122	0.00421984		1693	0.00259138	0.593509	0.377978
	13	SNHG1	ENSG00000255717	11	lncRNA	bidirectional_promotor	697	0.00262141		1559	0.00238627	1.16139	0.000383788
	14	OIP5-AS1	ENSG00000247556	15	lncRNA	sense_overlap	2165	0.00814256		1383	0.00211688	-0.646566	0.0122883
	15	NEAT1	ENSG00000245532	11	lncRNA	lincRNA	9822	0.0369405		1347	0.00206178	-2.86627	7.74557e-25
	16	AC083884.8	ENSG00000232729	7	lncRNA	antisense	1167	0.00438908		1143	0.00174953	-0.0299792	1
	17	SNHG5	ENSG00000203875	6	lncRNA	lincRNA	395	0.00148559		1019	0.00155973	1.36723	0.00371833
	18	PCBP1-AS1	ENSG00000179818	2	lncRNA	sense_intronic	749	0.00281699		1010	0.00154595	0.431318	0.478501
	19	EBLN3	ENSG00000281649	9	lncRNA	sense_overlap	377	0.0014179		844	0.00129186	1.16268	0.000139314
	20	ZFAS1	ENSG00000177410	20	lncRNA	antisense	368	0.00138405		842	0.0012888	1.19411	0.000322162
	Table S7C. Top 20 highly expressed lncRNAs in CVT, as revealed by RNA-sequencing
							CVT			EVT
	Rank	LncRNA	ENSEMBL	Chromosome	Gene biotype	Gene biotype	Read countb	% of lncRNAc		Read countb	% of lncRNAc	Log fold change (EVT/CVT)	q-value
	1	MALAT1	ENSG00000251562	11	lncRNA	lincRNA	87216	0.328019		109371	0.167408	0.326566	1
	2	H19	ENSG00000130600	11	lncRNA	lincRNA	58459	0.219864		460402	0.704711	2.9774	1.29221e-09
	3	TCL6	ENSG00000187621	14	lncRNA	lincRNA	12942	0.0486748		222	0.000339803	-5.86536	3.88727e-45
	4	NEAT1	ENSG00000245532	11	lncRNA	lincRNA	9822	0.0369405		1347	0.00206178	-2.86627	7.74557e-25
	5	ERVH48-1	ENSG00000233056	21	lncRNA	antisense	4963	0.0186658		5532	0.00846752	0.156589	1
	6	MEG3	ENSG00000214548	14	lncRNA	antisense	4581	0.0172291		9	1.37758e-05	-8.99152	1.21115e-100
	7	CTC-242N15.1	ENSG00000233828	5	lncRNA	antisense	3268	0.0122909		522	0.000798996	-2.64629	1.13207e-16
	8	LCMT1-AS2	ENSG00000260034	16	lncRNA	antisense	3136	0.0117945		18	2.75516e-05	-7.44478	1.51297e-85
	9	LRRC75A-AS1	ENSG00000175061	17	lncRNA	antisense	2771	0.0104217		3983	0.00609655	0.523449	0.631821
	10	XIST	ENSG00000229807	X	lncRNA	lincRNA	2417	0.00909033		3484	0.00533276	0.527527	0.706982
	11	OIP5-AS1	ENSG00000247556	15	lncRNA	sense_overlap	2165	0.00814256		1383	0.00211688	-0.646566	0.0122883
	12	RP11-186B7	ENSG00000264772	17	lncRNA	antisense	1943	0.00730762		3210	0.00491337	0.724287	0.106001
	13	AC083884.8	ENSG00000232729	7	lncRNA	antisense	1167	0.00438908		1143	0.00174953	-0.0299792	1
	14	FGD5-AS1	ENSG00000225733	3	lncRNA	antisense	1122	0.00421984		1693	0.00259138	0.593509	0.377978
	15	LINC00969	ENSG00000242086	3	lncRNA	sense_overlap	1108	0.00416718		354	0.000541848	-1.64614	1.04061e-12
	16	FTX	ENSG00000230590	X	lncRNA	lincRNA	1044	0.00392648		471	0.000720933	-1.14832	8.89099e-07
	17	GAS5	ENSG00000234741	1	lncRNA	antisense	918	0.00345259		2629	0.00402406	1.51795	1.08948e-07
	18	C1orf132	ENSG00000203709	1	lncRNA	antisense	904	0.00339994		85	0.000130105	-3.41079	2.30055e-24
	19	SNHG16	ENSG00000163597	17	lncRNA	sense_overlap	884	0.00332472		1829	0.00279955	1.04894	0.000671331
	20	PDXDC2P	ENSG00000196696	16	lncRNA	lincRNA	835	0.00314043		519	0.000794404	-0.686042	0.0106667
	aLncRNAs that had a q < 0.05 and an absolute log2 fold change ≥ 1 were judged to be significantly differentially expressed.
	bData show the percentage of individual lncRNA in the total lncRNA read count population.
	cRead counts were normalized by the TMM method of edgeR package (version 3.3.8).

## Sheet: Table S8 miR
	Table S8.
	Table S8A. Differentially expressed miRNAsa between CVT and EVT, as revealed by RNA-sequencing
				CVT			EVT
	Rank	Mature miRNA	Chromosome	Read countb (total 8544712 counts)	% of miRNAc		Read countb (total 9290874 counts)	% of miRNAc	Log fold change (EVT/CVT)	q-value
	Top 10 miRNAs with high positive log fold change values
	1	miR-144-3p	17	302	3.53435e-05		16185	0.00174203	5.74397	6.57851e-31
	2	miR-3929	18	2	2.34063e-07		102	1.09785e-05	5.67243	1.48033e-10
	3	miR-190a-5p	15	28	3.27688e-06		1030	0.000110861	5.20107	3.66691e-21
	4	miR-4732-3p	17	1	1.17031e-07		35	3.76714e-06	5.12928	6.26891e-07
	5	miR-27a-5p	19	525	6.14415e-05		18019	0.00193943	5.10106	3.46723e-20
	6	miR-3130-3p	2	1	1.17031e-07		34	3.65951e-06	5.08746	1.04095e-06
	7	miR-142-3p	17	97	1.13521e-05		2885	0.00031052	4.89444	1.28832e-17
	8	miR-6502-5p	12	1	1.17031e-07		29	3.12134e-06	4.85798	4.87067e-06
	9	miR-4661-3p	8	1	1.17031e-07		22	2.36792e-06	4.45943	9.28095e-05
	10	miR-19a-5p	13	1	1.17031e-07		21	2.26028e-06	4.39232	0.000220004
	Top 10 miRNAs with high negative log fold change values
	1	miR-495-3p	14	1138	0.000133182		7	7.53428e-07	-7.34493	1.94416e-26
	2	miR-412-5p	14	305	3.56946e-05		2	2.15265e-07	-7.25267	5.68077e-15
	3	miR-490-3p	7	137	1.60333e-05		1	1.07633e-07	-7.09803	5.3388e-11
	4	miR-377-5p	14	818	9.57317e-05		6	6.45795e-07	-7.09099	5.93429e-25
	5	miR-299-5p	14	135	1.57992e-05		1	1.07633e-07	-7.07682	5.60262e-11
	6	miR-496	14	113	1.32246e-05		1	1.07633e-07	-6.82018	1.23608e-10
	7	miR-551b-3p	3	182	2.12997e-05		2	2.15265e-07	-6.50779	2.18433e-11
	8	miR-370-3p	14	1205	0.000141023		14	1.50686e-06	-6.42746	5.01978e-26
	9	miR-370-5p	14	84	9.83064e-06		1	1.07633e-07	-6.39232	2.52785e-10
	10	miR-494-3p	14	243	2.84386e-05		3	3.22898e-07	-6.33985	7.64969e-11
	Table S8B. Highly expressed miRNAs in EVT, as revealed by RNA-sequencing
				CVT			EVT
	Rank	Mature miRNA	Chromosome	Read countb	% of miRNAc		Read countb	% of miRNAc	Log fold change (EVT/CVT)	q-value
	1	miR-181a-5p	1,9	461235	0.053979		956327	0.102932	1.052	1.54113e-08
	2	miR-22-3p	17	648960	0.0759487		947978	0.102033	0.546724	0.031307
	3	miR-21-5p	17	67056	0.00784766		684572	0.0736822	3.35176	2.54736e-25
	4	miR-92a-3p	13,X	358647	0.041973		560497	0.0603277	0.644142	0.0225929
	5	miR-486-5p	8	59212	0.00692967		531102	0.0571638	3.16503	3.23317e-35
	6	miR-99b-5p	19	472314	0.0552756		368564	0.0396695	-0.357831	0.41913
	7	miR-512-3p	19	451106	0.0527936		358332	0.0385682	-0.33217	0.603262
	8	miR-191-5p	3	328809	0.038481		345779	0.0372171	0.0726005	0.459234
	9	miR-27b-3p	9	341607	0.0399788		262483	0.0282517	-0.380114	0.527331
	10	miR-26a-5p	3,12	467224	0.0546799		251335	0.0270518	-0.894503	0.0282282
	11	miR-516b-5p	19	306804	0.0359057		244285	0.026293	-0.328752	0.590109
	12	miR-516a-5p	19	74615	0.0087323		190005	0.0204507	1.3485	3.39047e-05
	13	miR-151a-5p	8	50565	0.0059177		155046	0.016688	1.61649	7.08049e-08
	14	miR-27a-3p	19	76222	0.00892037		151326	0.0162876	0.989381	0.00077059
	15	miR-515-5p	19	128743	0.015067		149605	0.0161024	0.216664	0.244489
	16	miR-148a-3p	7	86776	0.0101555		136436	0.0146849	0.652856	0.0229478
	17	miR-182-5p	7	30493	0.00356864		105354	0.0113395	1.7887	4.46255e-08
	18	miR-125a-5p	19	108781	0.0127308		98282	0.0105783	-0.146427	0.983456
	19	miR-151a-3p	8	42423	0.00496483		95277	0.0102549	1.16728	0.000406264
	20	miR-520a-3p	19	36457	0.00426662		94276	0.0101472	1.37069	6.17104e-05
	Table S8C. Highly expressed miRNAs in CVT, as revealed by RNA-sequencing
				CVT			EVT
	Rank	Mature miRNA	Chromosome	Read countb	% of miRNAc		Read countb	% of miRNAc	Log fold change (EVT/CVT)	q-value
	1	miR-22-3p	17	648960	0.0759487		947978	0.102033	0.546724	0.031307
	2	miR-30d-5p	8	546198	0.0639223		65645	0.00706554	-3.05667	8.28567e-16
	3	miR-99b-5p	19	472314	0.0552756		368564	0.0396695	-0.357831	0.41913
	4	miR-26a-5p	3,12	467224	0.0546799		251335	0.0270518	-0.894503	0.0282282
	5	miR-181a-5p	1,9	461235	0.053979		956327	0.102932	1.052	1.54113e-08
	6	miR-512-3p	19	451106	0.0527936		358332	0.0385682	-0.33217	0.603262
	7	miR-92a-3p	13,X	358647	0.041973		560497	0.0603277	0.644142	0.0225929
	8	miR-27b-3p	9	341607	0.0399788		262483	0.0282517	-0.380114	0.527331
	9	miR-191-5p	3	328809	0.038481		345779	0.0372171	0.0726005	0.459234
	10	miR-516b-5p	19	306804	0.0359057		244285	0.026293	-0.328752	0.590109
	11	miR-143-3p	5	304025	0.0355805		52775	0.00568031	-2.52626	4.03936e-11
	12	miR-100-5p	11	212340	0.0248505		24518	0.00263893	-3.11446	1.63124e-16
	13	miR-518b	19	183197	0.0214398		43216	0.00465145	-2.08376	4.75968e-09
	14	miR-127-3p	14	152387	0.0178341		4198	0.000451841	-5.18189	7.01502e-37
	15	miR-515-5p	19	128743	0.015067		149605	0.0161024	0.216664	0.244489
	16	miR-125a-5p	19	108781	0.0127308		98282	0.0105783	-0.146427	0.983456
	17	miR-26b-5p	2	108224	0.0126656		43515	0.00468363	-1.31444	0.00344211
	18	miR-1323	19	97609	0.0114233		61839	0.00665589	-0.658497	0.289348
	19	miR-30a-5p	6	88626	0.010372		14771	0.00158984	-2.58496	3.26495e-11
	20	miR-148a-3p	7	86776	0.0101555		136436	0.0146849	0.652856	0.0229478
	amiRNAs that had a q < 0.05 and an absolute log2 fold change ≥ 1 were judged to be significantly differentially expressed.
	bData show the percentage of individual miRNA in the total miRNA read count population.
	cRead counts were normalized by the TMM method of edgeR package (version 3.3.8).

## Sheet: Table S9 Chr 14q32.2
	Table S9. DEGsa in the human DLK1-DIO3 domain on the chromosome 14q32.2, as revealed by RNA-sequencing
	Gene	ENSEMBL	Start of gene	End of gene	Strand of gene	Gene biotype	q-value	Log fold change (EVT/CVT)
	C14orf132	ENSG00000227051	96039324	96094080	+	protein_coding	0.00175274	-2.47805
	RP11-76E12.1	ENSG00000197176	97632647	97686658	-	lncRNA	0.00137181	-2.5025
	HHIPL1	ENSG00000182218	99645110	99680569	+	protein_coding	0.0358601	-1.85798
	CYP46A1	ENSG00000036530	99684304	99727301	+	protein_coding	0.00067977	-2.32193
	EML1	ENSG00000066629	99737693	99942060	+	protein_coding	8.0605e-05	-1.51847
	DEGS2	ENSG00000168350	100143957	100160163	-	protein_coding	2.8252e-07	-4.88264
	SLC25A29	ENSG00000197119	100291111	100306547	-	protein_coding	2.62119e-09	-3.20716
	BEGAIN	ENSG00000183092	100537149	100587413	-	protein_coding	0.00310742	-4.24793
	DLK1	ENSG00000185559	100725705	100738224	+	protein_coding	6.66371e-97	-9.17555
	MEG3	ENSG00000214548	100779410	100861031	+	lncRNA	1.21115e-100	-8.99152
	hsa-miR-770-5p	MIMAT0003948	100852390	100852487	+	miR	2.76086e-10	-4.29768
	hsa-miR-493-5p	MIMAT0002813	100869060	100869148	+	miR	9.76511e-27	-6.24649
	hsa-miR-493-3p	MIMAT0003161	100869060	100869148	+	miR	3.26643e-24	-5.24167
	hsa-miR-337-3p	MIMAT0000754	100874493	100874585	+	miR	2.92051e-14	-5.48918
	hsa-miR-337-5p	MIMAT0004695	100874493	100874585	+	miR	6.93698e-07	-4.14975
	hsa-miR-665	MIMAT0004952	100875033	100875104	+	miR	1.8581e-06	-3.90689
	RTL1	ENSG00000254656	100880655	100884847	-	protein_coding	1.80849e-17	-5.53398
	hsa-miR-431-3p	MIMAT0004757	100881007	100881120	+	miR	3.82659e-19	-5.63178
	hsa-miR-431-5p	MIMAT0001625	100881007	100881120	+	miR	9.05779e-26	-5.60603
	hsa-miR-433-5p	MIMAT0026554	100881886	100881978	+	miR	5.21922e-10	-6.32193
	hsa-miR-433-3p	MIMAT0001627	100881886	100881978	+	miR	5.19926e-26	-5.99897
	hsa-miR-127-5p	MIMAT0004604	100882979	100883075	+	miR	1.98333e-18	-5.18262
	hsa-miR-127-3p	MIMAT0000446	100882979	100883075	+	miR	7.01502e-37	-5.18189
	hsa-miR-432-5p	MIMAT0002814	100884483	100884576	+	miR	2.57668e-22	-5.75454
	hsa-miR-432-3p	MIMAT0002815	100884483	100884576	+	miR	1.11044e-05	-5.08746
	hsa-miR-136-3p	MIMAT0004606	100884702	100884783	+	miR	5.92191e-16	-4.32571
	hsa-miR-136-5p	MIMAT0000448	100884702	100884783	+	miR	5.74497e-10	-3.12276
	MEG8	ENSG00000258399	100894770	100935999	+	lncRNA	1.19778e-16	-6.24793
	hsa-miR-370-3p	MIMAT0000722	100911139	100911213	+	miR	5.01978e-26	-6.42746
	hsa-miR-370-5p	MIMAT0026483	100911139	100911213	+	miR	2.52785e-10	-6.39232
	SNHG23	ENSG00000225746	100937401	100960199	+	lncRNA	1.34605e-26	-6.44846
	hsa-miR-379-3p	MIMAT0004690	101022066	101022132	+	miR	9.62639e-09	-5.2854
	hsa-miR-379-5p	MIMAT0000733	101022066	101022132	+	miR	8.35821e-11	-4.47805
	hsa-miR-411-3p	MIMAT0004813	101023325	101023420	+	miR	3.18867e-14	-5.8147
	hsa-miR-411-5p	MIMAT0003329	101023325	101023420	+	miR	1.84031e-23	-5.01699
	hsa-miR-299-5p	MIMAT0002890	101023794	101023856	+	miR	5.60262e-11	-7.07682
	hsa-miR-299-3p	MIMAT0000687	101023794	101023856	+	miR	2.50907e-06	-3.40599
	hsa-miR-380-3p	MIMAT0000735	101025017	101025077	+	miR	0.00140313	-2.29123
	hsa-miR-1197	MIMAT0005955	101025564	101025651	+	miR	1.58314e-08	-4.05209
	hsa-miR-323a-3p	MIMAT0000755	101025732	101025817	+	miR	7.59347e-17	-4.7329
	hsa-miR-323a-5p	MIMAT0004696	101025732	101025817	+	miR	0.000223281	-2.5025
	hsa-miR-758-5p	MIMAT0022929	101026020	101026107	+	miR	7.31346e-07	-5.42626
	hsa-miR-758-3p	MIMAT0003879	101026020	101026107	+	miR	2.21115e-20	-5.05528
	hsa-miR-329-3p	MIMAT0001629	101026785	101026864	+	miR	7.06088e-09	-4.35484
	hsa-miR-329-5p	MIMAT0026555	101026785	101026864	+	miR	0.0385256	-1.22239
	hsa-miR-494-3p	MIMAT0002816	101029634	101029714	+	miR	7.64969e-11	-6.33985
	hsa-miR-543	MIMAT0004954	101031987	101032064	+	miR	9.45285e-15	-5.20256
	hsa-miR-495-3p	MIMAT0002817	101033755	101033836	+	miR	1.94416e-26	-7.34493
	hsa-miR-495-5p	MIMAT0022924	101033755	101033836	+	miR	0.0282494	-1.58496
	hsa-miR-376c-3p	MIMAT0000720	101039690	101039755	+	miR	1.54818e-09	-5.08406
	hsa-miR-654-5p	MIMAT0003330	101040219	101040299	+	miR	1.35317e-10	-5.30117
	hsa-miR-654-3p	MIMAT0004814	101040219	101040299	+	miR	1.20827e-23	-5.18427
	hsa-miR-376b-3p	MIMAT0002172	101040436	101040535	+	miR	0.0066304	-2.34395
	hsa-miR-376a-3p	MIMAT0000729	101040782	101040849	+	miR	2.63887e-08	-4.57635
	hsa-miR-376a-5p	MIMAT0003386	101040782	101040849	+	miR	5.39526e-15	-4.3388
	hsa-miR-1185-1-3p	MIMAT0022838	101042977	101043062	+	miR	1.24786e-06	-4.08746
	hsa-miR-1185-5p	MIMAT0005798	101044198	101044283	+	miR	3.10671e-07	-4.54432
	hsa-miR-1185-2-3p	MIMAT0022713	101044198	101044283	+	miR	0.000389381	-3.85798
	hsa-miR-381-3p	MIMAT0000736	101045920	101045994	+	miR	3.26886e-22	-4.8931
	hsa-miR-381-5p	MIMAT0022862	101045920	101045994	+	miR	0.000101101	-2.66297
	hsa-miR-487b-3p	MIMAT0003180	101046455	101046538	+	miR	1.20827e-23	-5.07781
	hsa-miR-487b-5p	MIMAT0026614	101046455	101046538	+	miR	0.0191643	-1.73697
	hsa-miR-539-5p	MIMAT0003163	101047321	101047398	+	miR	2.32084e-08	-5.88264
	hsa-miR-539-3p	MIMAT0022705	101047321	101047398	+	miR	5.03471e-05	-2.90689
	hsa-miR-889-3p	MIMAT0004921	101047901	101047979	+	miR	7.96121e-15	-4.6092
	hsa-miR-889-5p	MIMAT0026719	101047901	101047979	+	miR	3.35466e-05	-3
	hsa-miR-655-3p	MIMAT0003331	101049550	101049646	+	miR	9.139e-10	-4.80735
	hsa-miR-655-5p	MIMAT0026626	101049550	101049646	+	miR	0.0284635	-1.41504
	hsa-miR-487a-3p	MIMAT0002178	101052446	101052525	+	miR	3.54471e-15	-5.6598
	hsa-miR-487a-5p	MIMAT0026559	101052446	101052525	+	miR	3.17301e-08	-3.80735
	hsa-miR-382-3p	MIMAT0022697	101054306	101054381	+	miR	2.54172e-09	-5.29155
	hsa-miR-382-5p	MIMAT0000737	101054306	101054381	+	miR	1.93919e-14	-4.68825
	hsa-miR-134-5p	MIMAT0000447	101054687	101054759	+	miR	2.66989e-21	-6.092
	hsa-miR-134-3p	MIMAT0026481	101054687	101054759	+	miR	0.000999524	-2.22239
	hsa-miR-668-3p	MIMAT0003881	101055258	101055323	+	miR	1.15638e-11	-5.39722
	hsa-miR-485-5p	MIMAT0002175	101055419	101055491	+	miR	3.55867e-18	-5.60666
	hsa-miR-485-3p	MIMAT0002176	101055419	101055491	+	miR	4.90348e-13	-5.05311
	hsa-miR-323b-3p	MIMAT0015050	101056219	101056300	+	miR	1.39662e-07	-3.77761
	hsa-miR-154-5p	MIMAT0000452	101059755	101059838	+	miR	7.38109e-08	-4.87036
	hsa-miR-154-3p	MIMAT0000453	101059755	101059838	+	miR	0.0246474	-1.58496
	hsa-miR-496	MIMAT0002818	101060573	101060674	+	miR	1.23608e-10	-6.82018
	hsa-miR-377-5p	MIMAT0004689	101062050	101062118	+	miR	5.93429e-25	-7.09099
	hsa-miR-377-3p	MIMAT0000730	101062050	101062118	+	miR	1.83283e-06	-3.76081
	hsa-miR-541-3p	MIMAT0004920	101064495	101064578	+	miR	3.04503e-05	-2.87447
	hsa-miR-541-5p	MIMAT0004919	101064495	101064578	+	miR	0.000587757	-2.41504
	hsa-miR-409-3p	MIMAT0001639	101065300	101065378	+	miR	4.70919e-21	-5.55078
	hsa-miR-409-5p	MIMAT0001638	101065300	101065378	+	miR	5.04967e-18	-4.15574
	hsa-miR-412-5p	MIMAT0026557	101065447	101065537	+	miR	5.68077e-15	-7.25267
	hsa-miR-412-3p	MIMAT0002170	101065447	101065537	+	miR	0.000182006	-2.66297
	hsa-miR-369-5p	MIMAT0001621	101065598	101065667	+	miR	2.71701e-17	-5.11061
	hsa-miR-369-3p	MIMAT0000721	101065598	101065667	+	miR	1.85075e-16	-4.59145
	hsa-miR-410-3p	MIMAT0002171	101065912	101065991	+	miR	4.93304e-25	-5.58348
	hsa-miR-410-5p	MIMAT0026558	101065912	101065991	+	miR	0.000970734	-2.22239
	hsa-miR-656-3p	MIMAT0003332	101066724	101066801	+	miR	3.1477e-06	-3.61471
	MEG9	ENSG00000223403	101069911	101072937	+	lncRNA	5.4712e-09	-4.08746
	RP11-168L7.1	ENSG00000258460	101332516	101334331	-	lncRNA	0.00477007	-1.87447
	DIO3OS	ENSG00000258498	101552221	101560431	-	lncRNA	1.23109e-12	-6.61471
	hsa-miR-1247-5p	MIMAT0005899	101560287	101560422	-	miR	1.35355e-16	-4.45578
	hsa-miR-1247-3p	MIMAT0022721	101560287	101560422	-	miR	0.0149209	-1.58496
	DIO3	ENSG00000197406	101561351	101563452	+	protein_coding	3.94784e-31	-7.41363
	aDifferentially expressed genes (DEGs) that had a q < 0.05 and an absolute log2 fold change ≥ 1 (EVT vs. CVT).

[truncated: 2 more sheets: Table S10 Imprinted, Table S11]
